# Supplementary material for: Pd/Ligand-Free Synthesis of 2-Alkynylated Pyrano[4,3-d]imidazol-4-ones via One-Pot Cu-Mediated Tandem Sonogashira Coupling/Regioselective 6-endo-dig Oxacyclization Reaction
Source: Molecules. 2025 Jul 21;30(14):3045. doi: 10.3390/molecules30143045 (PMC12300436; doi:10.3390/molecules30143045)
Supplement: Supplementary file 1 [file molecules-30-03045-s001.zip]

Archive with 1 entries (1 files):
- molecules-3729228-supplementary.pdf
